# Supplementary material for: Improved Skin Barrier Function Along with Hydration Benefits of Viola yedoensis Extract, Aesculin, and Schaftoside and LC-HRMS/MS Dereplication of Its Bio-Active Components
Source: Int J Mol Sci. 2024 Nov 27;25(23):12770. doi: 10.3390/ijms252312770 (PMC11641536; doi:10.3390/ijms252312770)
Supplement: Supplementary file 1 [file ijms-25-12770-s001.zip]

Archive with 1 entries (1 files):
- ijms-3310864-supplementary.pdf
